# Supplementary material for: Identification of novel human microcephaly-linked protein Mtss2 that mediates cortical progenitor cell division and corticogenesis through Nedd9-RhoA
Source: eLife. 2025 Jul 23;13:RP92748. doi: 10.7554/eLife.92748 (PMC12286603; doi:10.7554/eLife.92748)
Supplement: Figure 4—source data 2. [file elife-92748-fig4-data2.zip]

Archive with 3 entries (2 files):
- Figure 4 C-source data 2 -anti-Nedd9 WB/
- Figure 4 C-source data 2 -anti-Nedd9 WB/29_05_19_15min_HS_Gel1_Anti-ABBA_Anti-NEDD9.TIF
- Figure 4 C-source data 2 -anti-Nedd9 WB/29_05_19_Bright_Gel1_Anti-ABBA_Anti-NEDD9.TIF
