# Supplementary material for: Identification of novel human microcephaly-linked protein Mtss2 that mediates cortical progenitor cell division and corticogenesis through Nedd9-RhoA
Source: eLife. 2025 Jul 23;13:RP92748. doi: 10.7554/eLife.92748 (PMC12286603; doi:10.7554/eLife.92748)
Supplement: Figure 4—source data 3. [file elife-92748-fig4-data3.zip]

Archive with 5 entries (4 files):
- Figure 4 C-source data 3-anti-Abba WB/
- Figure 4 C-source data 3-anti-Abba WB/Saarikangas 2023-01-16 17h26m54s_Colorimetric.jpg
- Figure 4 C-source data 3-anti-Abba WB/Saarikangas 2023-01-16 17h26m54s_Colorimetric.tif
- Figure 4 C-source data 3-anti-Abba WB/Saarikangas 2023-01-16 17h27m35s_Chemiluminescence.jpg
- Figure 4 C-source data 3-anti-Abba WB/Saarikangas 2023-01-16 17h27m35s_Chemiluminescence.tif
