# Supplementary material for: Identification of novel human microcephaly-linked protein Mtss2 that mediates cortical progenitor cell division and corticogenesis through Nedd9-RhoA
Source: eLife. 2025 Jul 23;13:RP92748. doi: 10.7554/eLife.92748 (PMC12286603; doi:10.7554/eLife.92748)
Supplement: Figure 4—figure supplement 1—source data 1. [file elife-92748-fig4-figsupp1-data1.zip]

Archive with 5 entries (4 files):
- Figure 4 D-figure Supplemental-Source data-anti-Abba WB_/
- Figure 4 D-figure Supplemental-Source data-anti-Abba WB_/Saarikangas 2021-07-15 20h57m41s_Colorimetric.jpg
- Figure 4 D-figure Supplemental-Source data-anti-Abba WB_/Saarikangas 2021-07-15 20h57m41s_Colorimetric.tif
- Figure 4 D-figure Supplemental-Source data-anti-Abba WB_/Saarikangas 2021-07-15 20h58m50s_Chemiluminescence.jpg
- Figure 4 D-figure Supplemental-Source data-anti-Abba WB_/Saarikangas 2021-07-15 20h58m50s_Chemiluminescence.tif
